# Supplementary material for: A Nectin1 Mutant Mouse Model Is Resistant to Pseudorabies Virus Infection
Source: Viruses. 2022 Apr 22;14(5):874. doi: 10.3390/v14050874 (PMC9144750; doi:10.3390/v14050874)
Supplement: Supplementary file 1 [file viruses-14-00874-s001.zip]

Archive with 1 entries (1 files):
- viruses-1667966-supplementary.pdf
